# Supplementary material for: Workforce Considerations When Building a Precision Medicine Program
Source: J Pers Med. 2022 Nov 19;12(11):1929. doi: 10.3390/jpm12111929 (PMC9692406; doi:10.3390/jpm12111929)
Supplement: Supplementary file 1 [file jpm-12-01929-s001.zip]

Archive with 1 entries (1 files):
- jpm-1969728-supplementary.pdf
